# Supplementary material for: Translating Niphargus barcodes from Switzerland into taxonomy with a description of two new species (Amphipoda, Niphargidae)
Source: Zookeys. 2018 May 28;(760):113–41. doi: 10.3897/zookeys.760.24978 (PMC5986823; doi:10.3897/zookeys.760.24978)
Supplement: Supplementary material 2 — Table S2. List of samples used in a detailed network analyses along with GenBank Accessions [file zookeys-760-113-s002.xlsx]

## Sheet: Supplement S2
Supplement S2. List of samples used in a detailed network analyses along with GenBank Accessions.
Taxon	Voucher id	Locality	Country	ITS	References
Niphargus luchoffmani sp. nov.	NC204	NI078	Switzerland	MH172382	this study
Niphargus luchoffmani sp. nov.	NC163	NI072	Switzerland	MH172383	this study
Niphargus luchoffmani sp. nov.	NC207	NI085	Switzerland	MH172384	this study
Niphargus thienemmani	NC052	Aelplibach, Arosa	Switzerland	MH172385	this study
Niphargus thienemmani	NC049	Mettlerus Engi, Glarus Sued	Switzerland	MH172386	this study
Niphargus thienemmani	NC108	Miesbach, Furna	Switzerland	MH172387	this study
Niphargus thienemmani	NC166	NI075	Switzerland	MH172388	this study
Niphargus thienemmani	NC165	NI074	Switzerland	MH172389	this study
Niphargus thienemmani	NC167	NI075	Switzerland	MH172390	this study
Niphargus thienemmani	NB444	Welschtobelbach, Arosa, Graubünden	Switzerland	MH172391	this study
Niphargus thienemmani	NC051	Aelplisee, Arosa	Switzerland	MH172392	this study
Niphargus thienemmani	NC056	Gemsfeirenboden, Spiringen UR	Switzerland	MH172393	this study
Niphargus thienemmani	NC168	NI076	Switzerland	MH172394	this study
Niphargus thienemmani	NC115	Sieben Bruenne, Jeninseralp, Gruesch	Switzerland	MH172395	this study
Niphargus thienemmani	NB443	Ruosalper Bach, Unterschächen, Uri	Switzerland	MH172396	this study
Niphargus tonywhitteni sp. nov.	NC121	Toess, Winterthur	Switzerland	MH172397	this study
Niphargus tonywhitteni sp. nov.	NC178	bei Biberach/Schwarzwald (Talfüllung im Kristallin)	Germany	MH172398	this study
*for COI sequences see Supplement table S1 or Supplement table in Fišer et al. 2017.
