# Supplementary material for: Translating Niphargus barcodes from Switzerland into taxonomy with a description of two new species (Amphipoda, Niphargidae)
Source: Zookeys. 2018 May 28;(760):113–41. doi: 10.3897/zookeys.760.24978 (PMC5986823; doi:10.3897/zookeys.760.24978)
Supplement: Supplementary material 3 — Table S3. List of new records of Niphargus from Switzerland [file zookeys-760-113-s003.xlsx]

## Sheet: Table S3
Table S3. List of new records of Niphargus from Switzerland.
species	Nearest place	Locality	xkoord	ykoord	altitude	Country	day	month	year	legit
N. styx	Muotathal	Hoelloch_Donnertal	706752	205477	639	CH	13	2	2016	Markus Flury
N. puteanus	Wyhlen	Klosterquelle	619158	267050	308	DE	13	9	2014	Ira Richling
Niphargus luchoffmani sp. nov.	Innertkirchen	Engstlenseequelle	669990	180370	1880	CH	4	7	2010	Pascal Stucki
N. rhenorhodanesis	Biere	Source_Toleure	513892	153820	680	CH	18	3	2015	Michel Blant
N.thienemanni	Glarus_Sued	Linthal	195042	722000	1461	CH	27	5	2015	Paola Gandolfi
N.thienemanni	Engi	Mettlerus	728752	204000	1524	CH	30	5	2014	Pascal Stucki
N.thienemanni	Nesslau	Wiss_Thur_Herrenalp	729003	227423	1340	CH	23	4	2014	Remy Wenger
N.cf. thienemanni	Sent	Uina	824110	188000	1308	CH	4	5	2014	A Carlevaro
Niphargus luchoffmani sp. nov.	Beatenberg	Seefeldhoehle	630202	178538	1792	CH	10	7	2016	Florian Hof
N. puteanus	Villigen	Stampfelbachhoehle	658060	264240	475	CH	30	4	2016	Minea Maeder
Niphargus luchoffmani sp. nov.	Kandersteg	Quelle_Oberbaergli_2,_Oeschinensee	622549	150910	1955	CH	23	7	2014	S Felder
Niphargus rhenorhodanensis	Kandersteg	Oeschibach	619270	149336	1260	CH	13	5	2017	Pascal Stucki
Niphargus rhenorhodanensis	Sangerenboden	Quelle_Chroneberg_Hengstschlund	596233	170889	1440	CH	6	5	2016	Daniel Kuery
Niphargus_virei	Noiraigue	Quelle_Noiraigue	545689	200977	737	CH	16	8	2017	Daniel Kuery
Niphargus aquilex	Kleinluetzel	Oelibach	597893	253825	570	CH	6	1	2018	Florian Altermatt
